# Supplementary material for: The relationship of the source of punishment and personality traits with investment and punishment in a public goods game
Source: Sci Rep. 2024 Sep 9;14:21046. doi: 10.1038/s41598-024-71106-x (PMC11385193; doi:10.1038/s41598-024-71106-x)
Supplement: Supplementary file 2 — Supplementary Table S2. [file 41598_2024_71106_MOESM2_ESM.xlsx]

## Sheet: Tabelle1
Table S2: Model selection information: Source of punishment:
random effect	fixed effect	AIC	Probability of no information loss to best model overall	conditional R²	marginal R²
1|per subject		4354.8	1.1538e-36	0	0.645
Trials|per subject		4347.2	5.15764e-35	0	0.65
1|per order + Trials|per subject		4349.2	1.89739e-35	not computable	not computable
Trials|per subject	investment participant per trial * mean investment per participant	4285.9	1.05579e-21	0.011	0.657
Trials|per subject	mean investment of other players * investment participant per trial * mean investment per participant	4195.3	0.0497871	0.027	0.671
Trials|per subject	mean investment of other players * investment participant per trial * mean investment per participant + mean investment of other players * investment participant per trial * altruism	4189.3	1	0.034	0.675
Trials|per subject	mean investment of other players * investment participant per trial * mean investment per participant + mean investment of other players * investment participant per trial * anger	4202	0.00174675	0.027	0.672
Trials|per subject	mean investment of other players * investment participant per trial * mean investment per participant + mean investment of other players * investment participant per trial * anxiety	4200.8	0.00318278	0.041	0.672
Trials|per subject	mean investment of other players * investment participant per trial * mean investment per participant + mean investment of other players * investment participant per trial * empathy	4198.8	0.0086517	0.03	0.671
Trials|per subject	mean investment of other players * investment participant per trial * mean investment per participant + mean investment of other players * investment participant per trial * greed	4195.6	0.0428521	0.029	0.673
Trials|per subject	mean investment of other players * investment participant per trial * mean investment per participant + mean investment of other players * investment participant per trial altruism + mean investment of other players * investment participant per trial * anger + mean investment of other players * investment participant per trial * anxiety + mean investment of other players * investment participant …	4206.9	0.000150733	0.064	0.679
Trials|per subject	trials * mean investment of other players * investment participant per trial * mean investment per participant + trials * mean investment of other players * investment participant per trial * altruism	4205.4	0.000319102	0.035	0.679
Note: Number of observations: 5350, VPs: 107
