# Supplementary material for: The relationship of the source of punishment and personality traits with investment and punishment in a public goods game
Source: Sci Rep. 2024 Sep 9;14:21046. doi: 10.1038/s41598-024-71106-x (PMC11385193; doi:10.1038/s41598-024-71106-x)
Supplement: Supplementary file 3 — Supplementary Table S3. [file 41598_2024_71106_MOESM3_ESM.xlsx]

## Sheet: Tabelle1
Table S3: Model selection information: Mouse trajectory
random effect	fixed effect	AIC	Probability of no information loss to best model overall	conditional R²	marginal R²
1|per subject		-12642	1.55482e-16	0.008	0
1|per subject	source of punishment	-12643.8	3.82425e-16	0.009	0.001
1|per subject	source of punishment * investments of other players * participants investment per trial * mean participants investment per person	-12645	6.96823e-16	0.014	0.006
1|per subject	source of punishment * investments of other players * participants investment per trial * mean participants investment per person + source of punishment * investments of other players * participants investment per trial * altruism	-12633.2	1.90891e-18	0.015	0.007
1|per subject	source of punishment * investments of other players * participants investment per trial * mean participants investment per person + source of punishment * investments of other players * participants investment per trial * anger	-12689.4	3.05113e-06	0.024	0.018
1|per subject	source of punishment * investments of other players * participants investment per trial * mean participants investment per person + source of punishment * investments of other players * participants investment per trial * anxiety	-12642.5	1.99643e-16	0.017	0.009
1|per subject	source of punishment * investments of other players * participants investment per trial * mean participants investment per person + source of punishment * investments of other players * participants investment per trial * empathy	-12656.5	2.18935e-13	0.019	0.012
1|per subject	source of punishment * investments of other players * participants investment per trial * mean participants investment per person + source of punishment * investments of other players * participants investment per trial * greed	-12667.7	5.92059e-11	0.02	0.014
1|per subject	source of punishment * investments of other players * participants investment per trial * mean participants investment per person + source of punishment * investments of other players * participants investment per trial * altruism + source of punishment * investments of other players * participants investment per trial * anger + source of punishment * investments of other players * participants i…	-12714.8	1	0.038	0.035
1|per subject	trials * source of punishment * investments of other players * participants investment per trial * mean participants investment per person + trials * source of punishment * investments of other players * participants investment per trial * altruism + trials * source of punishment * investments of other players * participants investment per trial * anger + trials * source of punishment * investmen…	-12638.6	2.77166e-17	0.044	0.041
Note: Number of observations: 5350, VPs: 107
