# Supplementary material for: The relationship of the source of punishment and personality traits with investment and punishment in a public goods game
Source: Sci Rep. 2024 Sep 9;14:21046. doi: 10.1038/s41598-024-71106-x (PMC11385193; doi:10.1038/s41598-024-71106-x)
Supplement: Supplementary file 4 — Supplementary Table S4. [file 41598_2024_71106_MOESM4_ESM.xlsx]

## Sheet: Tabelle1
Table S4: Model selection information: Amount of punishment
random effect	fixed effect	AIC	Propability of no information loss to best model overall	conditional R²	marginal R²
1|per subject		100354	0	0.335	0
Trials|per subject		97518.6	0	0.382	0
1|per order + Trials|per subject		97520.4	0	0.381	0
Trials|per subject	blocks of experiment	96138.9	0	0.454	0.087
Trials|per subject	blocks of experiment * investment participant per trial * mean investment per participant	94900.8	0	0.494	0.136
Trials|per subject	blocks of experiment * mean investment of other players * investment participant per trial * mean investment per participant	93075.6	4.97928e-209	0.549	0.191
Trials|per subject	blocks of experiment * mean investment of other players * investment participant per trial * mean investment per participant + blocks of experiment * mean investment of other players * investment participant per trial * altruism	92951.7	3.93727e-182	0.554	0.203
Trials|per subject	blocks of experiment * mean investment of other players * investment participant per trial * mean investment per participant + blocks of experiment * mean investment of other players * investment participant per trial * anger	93036.8	1.30606e-200	0.551	0.193
Trials|per subject	blocks of experiment * mean investment of other players * investment participant per trial * mean investment per participant + blocks of experiment * mean investment of other players * investment participant per trial * anxiety	93003.9	1.82016e-193	0.551	0.195
Trials|per subject	blocks of experiment * mean investment of other players * investment participant per trial * mean investment per participant + blocks of experiment * mean investment of other players * investment participant per trial * empathy	92791.4	2.53453e-147	0.559	0.215
Trials|per subject	blocks of experiment * mean investment of other players * investment participant per trial * mean investment per participant + blocks of experiment * mean investment of other players * investment participant per trial * greed	93061.9	4.62987e-206	0.55	0.193
Trials|per subject	blocks of experiment * mean investment of other players * investment participant per trial * mean investment per participant + blocks of experiment * mean investment of other players * investment participant per trial * altruism + blocks of experiment * mean investment of other players * investment participant per trial * anger + blocks of experiment * mean investment of other players * investmen…	92574.5	3.18518e-100	0.568	0.235
Trials|per subject	trials * blocks of experiment	96102.1	0	0.51	0.086
Trials|per subject	trials * blocks of experiment * investment participant per trial * mean investment per participant	94814	0	0.547	0.133
Trials|per subject	trials * blocks of experiment * mean investment of other players * investment participant per trial * mean investment per participant	92947.4	3.29663e-181	0.598	0.184
Trials|per subject	trials * blocks of experiment * mean investment of other players * investment participant per trial * mean investment per participant + trials * blocks of experiment * mean investment of other players * investment participant per trial * altruism	92685	3.25617e-124	0.61	0.201
Trials|per subject	trials * blocks of experiment * mean investment of other players * investment participant per trial * mean investment per participant + trials * blocks of experiment * mean investment of other players * investment participant per trial * anger	92866.4	1.30522e-163	0.603	0.189
Trials|per subject	trials * blocks of experiment * mean investment of other players * investment participant per trial * mean investment per participant + trials * blocks of experiment * mean investment of other players * investment participant per trial * anxiety	92839.2	1.04171e-157	0.605	0.19
Trials|per subject	trials * blocks of experiment * mean investment of other players * investment participant per trial * mean investment per participant + trials * blocks of experiment * mean investment of other players * investment participant per trial * empathy	92605.7	5.45539e-107	0.609	0.213
Trials|per subject	trials * blocks of experiment * mean investment of other players * investment participant per trial * mean investment per participant + trials * blocks of experiment * mean investment of other players * investment participant per trial * greed	92872	8.05699e-165	0.601	0.19
Trials|per subject	trials * blocks of experiment * mean investment of other players * investment participant per trial * mean investment per participant + trials * blocks of experiment * mean investment of other players * investment participant per trial * altruism + trials * blocks of experiment * mean investment of other players * investment participant per trial * anger + trials * blocks of experiment * mean inv…	92116.3	1	0.633	0.247
Note: Number of observations: 16050, VPs: 107
