# Supplementary material for: The relationship of the source of punishment and personality traits with investment and punishment in a public goods game
Source: Sci Rep. 2024 Sep 9;14:21046. doi: 10.1038/s41598-024-71106-x (PMC11385193; doi:10.1038/s41598-024-71106-x)
Supplement: Supplementary file 5 — Supplementary Table S5. [file 41598_2024_71106_MOESM5_ESM.xlsx]

## Sheet: Tabelle1
Table S5: Model selection information: Investement in the pool
random effect	fixed effect	AIC CSD reference	Propability of no information loss to best model overall CSD reference	conditional R²	marginal R²
1|per subject		113120	0	0.409	0
Trials|per subject		111709	7.77962e-194	0.43	0
1|per order + Trials|per subject		111711	2.86196e-194	not computable	0
Trials|per subject	blocks of experiment	110886	5.41285e-15	0.458	0.028
Trials|per subject	blocks of experiment * altruism	110862	9.26136e-10	0.459	0.037
Trials|per subject	blocks of experiment * anger	110871	6.5602e-12	0.465	0.044
Trials|per subject	blocks of experiment * anxiety	110866	8.83248e-11	0.458	0.031
Trials|per subject	blocks of experiment * empathy	110881	5.39888e-14	0.458	0.029
Trials|per subject	blocks of experiment * greed	110879	1.32791e-13	0.464	0.045
Trials|per subject	blocks of experiment * altruism + blocks of experiment * anger + blocks of experiment * anxiety + blocks of experiment * empathy + blocks of experiment * greed	110820	1	0.469	0.064
Trials|per subject	trials	111709	6.71082e-220	0.455	0.001
Trials|per subject	trials * blocks of experiment	110861	7.59935e-36	0.475	0.027
Trials|per subject	trials * blocks of experiment * altruism	110827	2.13269e-28	0.475	0.036
Trials|per subject	trials * blocks of experiment * anger	110818	2.23047e-26	0.476	0.036
Trials|per subject	trials * blocks of experiment * anxiety	110847	8.71729e-33	0.476	0.031
Trials|per subject	trials * blocks of experiment * empathy	110789	3.60277e-20	0.476	0.031
Trials|per subject	trials * blocks of experiment * greed	110837	1.56448e-30	0.478	0.038
Trials|per subject	trials * blocks of experiment * altruism + trials * blocks of experiment * anger + trials * blocks of experiment * anxiety + trials * blocks of experiment * empathy + trials * blocks of experiment * greed	110700	1	0.482	0.059
Note: Number of observations: 21400, VPs: 107
